# Supplementary material for: A Qualitative Analysis of the Perceptions of Stakeholders Involved in Vector Control and Vector-Borne Disease Research and Surveillance in Orinoquia, Colombia
Source: Trop Med Infect Dis. 2024 Feb 6;9(2):43. doi: 10.3390/tropicalmed9020043 (PMC10892243; doi:10.3390/tropicalmed9020043)
Supplement: Supplementary file 1 [file tropicalmed-09-00043-s001.zip]

Archive with 1 entries (1 files):
- tropicalmed-2721510-supplementary.pdf
